# Supplementary material for: Unknown unknowns: essential genes in quest for function
Source: Microb Biotechnol. 2016 Jul 20;9(5):530–40. doi: 10.1111/1751-7915.12384 (PMC4993169; doi:10.1111/1751-7915.12384)
Supplement: Supplementary file 1 — Table S1. Prediction of unknown functions in Mycoplasma mycoides Syn3.0. The relevant protein names are indicated with reference to the standard annotation of Bacillus subtilis (). The Mycoplasma name is as in Hutchison et al. 2016. Predicted function is as indicated, associated with a suitable handle for exploration of the data. References at PubMed are provided as a PubMed identifier. Finally, the category is as proposed in Hutchison et al, 2016. [file MBT2-9-530-s001.xlsx]

## Sheet: Feuil1
Gene/Protein	Label	Function	Exploration handle	References	Category
RNA modification
RlmBB/ysgA	MMSYN1_0838	23S rRNA 2'-O-ribose G methyltransferase	modification of tRNA as well?	24809820	Generic
RsmI/YabC	MMSYN1_0504	16S rRNA 2'-O-ribose C1402 methyltransferase	associates with RsmH (equivalog category)	25195904	Generic
RimF/YrrK	MMSYN1_0215	pre-16S ribosomal RNA maturation enzyme	EcYqgF is monomeric and exhibits no branched DNA binding or cleavage activity; purified YqgF processes the 5' end of pre-16S rRNA within 70S ribosomes in vitro; RNase H-like motif	12202748, 22353788, 25545592	Generic
RluD	MMSYN1_0692	promiscuous 23S ribosomal RNA pseudouridylate synthase	important for termination of translation	18032607	Generic
RlmB/YacO	MMSYN1_0838	23S rRNA 2'-O-ribose G methyltransferase	belongs to the TrmH family	11698387, 24809820	Generic
RlmFO	MMSYN1_0434	modifies m5U1939 in 23S rRNA, wrong annotation in Syn3.0	not TrmFO, demonstrated in Mycoplasma	24939895	Equivalog
TrmK/YqfN	MMSYN1_0408	tRNA (adenine(22)-N(1))-methyltransferase	a methyl group at position N(1) prevents Watson-Crick-type base pairing by adenosine and is therefore important for regulation of structure and stability of tRNA molecules	18420655, 27098549	Generic
TrmNF	MMSYN1_0043	tRNA1(Val) (adenine(37)-N6)-methyltransferase	conserved PP dipeptide; TrmN6 in modomics, EcYfiC; similar to PrmC; could be promiscuous	22905870	Generic
DusB	MMSYN1_0063	tRNA-dihydrouridine synthase B	COG0042-encoded family members act site-specifically on the tRNA D-loop	11983710	Generic
TsaE	MMSYN1_0270	subunit of N(6)-threonylcarbamoyladenosine (t(6)A) modification at position 37 of ANN-decoding tRNAs	acts together with TsaD and YeaZ(TsaB) "equivalog"; short-lived L-threonylcarbamoyladenylate (TCA) is synthesized by TsaC and TsaBDE cooperate to transfer the L-threonylcarbamoyl-moiety from TCA onto adenosine at position 37 of substrate tRNA	25578970	Generic
TruA	MMSYN1_0640	tRNA pseudouridine(38-40) synthase	promiscuous enzyme	17114947, 17466622	Generic
YtpR	MMSYN1_0615	tRNA binding protein	under Spx control in B. subtilis (sulfur metabolism); linked to sulfur oxidative stress; similar to a Phe tRNA ligase subunit; could be a conserved tRNA G6 methyltransferase	21949854	Generic
YloU	MMSYN1_0421	tRNA modification protein; may methylate U54, possiblly with YloV	similarity to yeast S-adenosylmethioninedependent tRNA (uracil-5-)-methyltransferase suggests tRNA target	10864043	Unknown
HinT	MMSYN1_0438	hydrolase	carry out dinucleotidyl hydrolase, nucleotidyltransferase and phosphoramidite hydrolase activities; possibly involved in Zn homeostasis	15904496	Generic
RNA folding
RulQ/YlxQ/YbxF	MMSYN1_0298	K-turn RNA binding protein; ribosomal protein L7Ae	K-turn binding; present in growing ribosomes (ribosomal RNA folding process)	17468242, 22355167	Unknown
RulR/YlxR	MMSYN1_0299	RNA binding protein, presumably involved in translation termination	conserved synteny with ylxQ, RNA binding fold	11679764	Unknown
CshB/DeaD	MMSYN1_0410	ATP-dependent RNA helicase	operon with nfo; the helicase may be important for Nfo activity; may substitute for CshA in ribosome biogenesis; DeaD is involved in 23S maturation; both cshA and cshB genes could be deleted only in the presence of a cshB copy in trans; colocalization of the putative helicases CshA and CshB with CspB and the ribosomes in areas surrounding the nucleoid	20572937, 23175651	Generic
RNA degradation
YhaM	MMSYN1_0437	3'-5' exonuclease, small oligoribonucleotide nuclease	moonlighting, may replace RNase R in Mollicutes	19880604, 24809820	Generic
PdeB/YmdB	MMSYN1_0431	2'3' and 3'5' cyclic nucleotide monophosphates phosphodiesterase	cleaning of left overs after RNase activity	24163345	Generic
NrnA	MMSYN1_0139	nanoRNase	degradation of oligonucleotides shorter than 5nt	22114320	Generic
Protein modification and folding
RppA/ysxB	MMSYN1_0500	L27 N-terminal protease	conserved histidine and cysteine residues	22333191, 25388641	Unknown
	MMSYN1_0697	glycosyl transferase	rhamnosylation of EF-P arginine 32 ?	26060278	Generic
	MMSYN1_0353	nucleotide exchange factor of informational NTPase	a large diversity of Hsp70 nucleotide exchange factors has been discovered in the eukaryotic cell	26913285	Unknown
BdbA/YolI	MMSYN1_0632	extracytoplasmic membrane protein chaperone	universally conserved mechanism for stabilizing extracytoplasmic proteins; membrane anchored; from phage origin; cysteine cluster lost	25879813	Unknown
	MMSYN1_0805	putative chaperone, possibly proline isomerase	similarity with Tig, possibly proline isomerase	26621473	Generic
Scavenging proteases / peptidases
PapA(YqhT)	MMSYN1_0305	aminopeptidase	the PapA (YqhT) and PapB (YkvY) peptidases are responsible for the hydrolysis of various types of Xaa-Pro dipeptides and Xaa-Pro-Xaa tripeptides; next to efp suggests cleaning for uncompleted peptides containing proline;	23144141	Generic
PepO	MMSYN1_0444	Endopeptidase O	conserved HEXXH Zn binding motif; intracellular	10496897, 16332835, 23341464	Generic
YtjP	MMSYN1_0493	promiscuous peptidase deacylase	conserved catalytic histidine, conserved PPG		Generic
	MMSYN1_0133	protease/peptidase	conserved catalytic site, similar to Vpr, AprX, Bpr		Generic
GlpG	MMSYN1_0516	membrane endopeptidase	rhomboid endopeptidase	26858402	Generic
Informational NTPases
	MMSYN1_0132	ATP-dependent informational activity	not ClpX (no cysteine cluster); not FtsH (no membrane binding); not Lon, not Clp; involved in global protein disaggregation		Generic
EngD	MMSYN1_0872	ribosome-binding potassium-dependent ATPase regulating peroxide stress	oxidation of a conserved and surface-exposed cysteine residue promotes EcYchF dimerization, which is accompanied by inhibition of the ATPase activity; critical histidine located in a flexible loop of the G-domain; binds ribosome in a K+-dependent manner; critical residues (histidine 114 and cysteine) conserved; oxidation of a conserved and surface-exposed cysteine residue promotes EcYchF dimeriza…	26018081, 26160547, 26912459	Generic
EttM/YfmM	MMSYN1_0853	energy-sensing regulator of translation	four possible paralogs in B. subtilis	24389466	Unknown
Replication and division
CshB/DeaD	MMSYN1_0410	ATP-dependent RNA helicase	operon with nfo; the helicase may be important for Nfo activity; may substitute for CshA in ribosome biogenesis; DeaD is involved in 23S maturation; both cshA and cshB genes could be deleted only in the presence of a cshB copy in trans; colocalization of the putative helicases CshA and CshB with CspB and the ribosomes in areas surrounding the nucleoid	20572937, 23175651	Generic
ScpA	MMSYN1_0327	segregation and condensation protein A	SMC (MMSYN1_0415) colocalizes with its interacting partners, ScpA and ScpB (MMSYN1_0328), and the specific localization of SMC depends on both Scp proteins, showing that all three components of the SMC complex are required for proper localization; dimeric ScpB stabilized the binding of ScpA to the SMC head domains;	16272394, 23541893, 24440393, 25951515	Generic
DnaD	MMSYN1_0352	DNA remodelling primosomal protein	in B. subtilis co-evolves with endonuclease III	17277452, 18206906, 23909787	Generic
WhiA/YvcL	MMSYN1_0817	involved in an early stage of cell division. localizes at the nucleoid	no indication that YvcL functions as a transcription factor; insertions in gtaB and pgcA restored normal cell division of the double mutant	24097947	Generic
GpsB/DivIVA	MMSYN1_0353	cell division protein	N-terminus required to target proteins to the divisome; phosphorylation regulatory network	19429628, 25845974	Unknown
Hup/Hbs/YonN	MMSYN1_0350	HU generic folded DNA stabilisation	similar to HBs and HU	9068655, 9106208	Generic
FtsH	MMSYN1_0039	membrane protease involved in cell division	PPG conserved in ATP binding site	10077851	Generic
Proofreading and repair
ExnP/YpcP	MMSYN1_0097	proofreading 5'3'-exonuclease	exonuclease activity associated to PolA; the 5'-3' exonuclease activity encoded by either polA or ypcP xni was required for the growth of B. subtilis and E. coli; essential domain	17905985	Generic
YwfO	MMSYN1_0127	modified (deoxy)ribonucleotide (pyro)phosphohydrolase	linked to DNA damage, regulated by DnaA, affected by treatment with UV, MMC, and HPUra	16855250	Generic
DutX	MMSYN1_0447	dUTPase, type 2	phage origin; moonlighting activity	24963913	Generic
Nfo	MMSYN1_0109	apurinic/apyrimidinic endonuclease IV; repair enzyme	one PP conserved (not general); CH conserved	24694374	Generic
YpeP	MMSYN1_0283	Rnase H-like	removal of ribonucleotide in DNA	26996833	Generic
RecN	MMSYN1_0388	double strand break repair	SMC-like protein, DSB repair is essential for multiplication, may act in concert with MMSYN1_0511	23380520	Unknown
YydD	MMSYN1_0511	double strand break repair	similar to DNA double strand break repair protein of M. jannaschii, likely phage origin, controls the balance between DNA end bridging and DNA resection	23356304	Unknown
	MMSYN1_0382	promiscuous deoxyribonucleoside kinase	promiscuous activity reported from Mollicutes	3038846	Generic
Management of phosphate
HadM(YxeH)	MMSYN1_0907	alpha-D-glucose-1-phosphate phosphatase/phosphotransferase	dephosphorylation of different sugar phosphates including ribose-5-phosphate (Ribu5P), fructose-1-phosphate (Fru1P), fructose-6-phosphate (Fru6P), glucose-6-P (Glu6P), and also acetyl phosphate (Acetyl-P); physiological role unknown; HAD superfamily, HAD13; reaction aspartates are conserved	25527541	Generic
	MMSYN1_0710	promiscuous phosphatase	similar to RibZ phosphatase family	26316208	Generic
	MMSYN1_0728	promiscuous phosphatase	similar to RibZ phosphatase family	26316208	Generic
	MMSYN1_0066	promiscuous phosphatase	similar to RibZ phosphatase family	26316208	Generic
	MMSYN1_0077	promiscuous phosphatase	similar to RibZ phosphatase family	26316208	Generic
	MMSYN1_0530	promiscuous phosphatase	similar to RibZ phosphatase family	26316208	Unknown
YloV	MMSYN1_0420	kinase of unknown substrates	conserved as a whole, may be a protein kinase acting on DnaK or other essential component	27148221	Generic
PrkC	MMSYN1_0264	kinase of unknown substrates	may act on EF-Tu and EF-G	24390483, 25845974, 26102633	Generic
Management of oxidoreduction
YgaF	MMSYN1_0054	peroxiredoxin	expression controlled by PerR in Staphylococcus aureus	26723255	Generic
SufL/YraA	MMSYN1_0400	repair glyoxalase III converting methylglyoxal to lactate, deglycase	the apparent glyoxalase activity reflects deglycase activities	24330391, 26774339	Generic
NoxC/YodC	MMSYN1_0302	water forming NADH oxidase	important for resolving the final step of fermentation	27175216	Unknown
GabD	MMSYN1_0451	succinate-semialdehyde dehydrogenase (NADP+ ???)	may participate in putrescine degradation, NAD might be the real cofactor; degradation of gamma aminobutyrate and glutamate	24529384, 24809290	Generic
AzoJ/YocJ	MMSYN1_0029	NADH-dependentl oxidoreductase	actual substrate unknown; repairs YodB-Cys-S-adducts	18208493	Generic
Transport
YlxM	MMSYN1_0430	component of the signal recognition particle protein membrane-targeting pathway	may interact with secretion system 4.5S RNA	24659773	Generic
CutC	MMSYN1_0433	TIM barrel protein binding a metal cofactor	the molecular 3D model of efCutC shows a triose phosphate isomerase (TIM) barrel motifs, described in CutC crystals but several residues are not conserved; may still bind a metal (probably not Cu(I)); possibly an enzyme; co-evolves with aminosugar metabolism and Zn-related functions	19878721, 26660891	Unknown
	MMSYN1_0620	control of zinc transport, sensitivity to reactive oxygen species	similar to Zur and PerR	24513162	Generic
MntA/YloB	MMSYN1_0879	divalent ion transporter, ATP-dependent	transports calcium in B. subtilis, likely manganese transporter	12161109, 21399613	Generic
PotA	MMSYN1_0197	spermidine /putrescine ABC transporter - ATP binding subunit	polyamine transporter; ATP binding site; ATPase activity during transport	11976340	Generic
PotB	MMSYN1_0196	spermidine /putrescine ABC transporter - permease subunit	permease domain; conserved residues (W100 and L110) for interaction with PotC	20937813	Generic
PotCXD	MMSYN1_0195	spermidine /putrescine transporter permease and binding domains	polyamine transporter permease and binding domain; highly conserved essential residues in the PotC domain for spermidine uptake, PotD domain and an internal domain ending with a transmembrane helix;	20937813	Generic
OppB	MMSYN1_0165	oligopeptide transporter, permease	PP conserved, consseved in Streptococci and Lactobacilli
OppC	MMSYN1_0166	oligopeptide ABC transporter (permease)	interacts with OppB	26782429	Generic
OppD	MMSYN1_0167	oligopeptide ABC transporter (ATP-binding protein)	two PP are conserved in the same distance, an internal domain with other specificity	3926486, 19202088	Generic
OppF	MMSYN1_0168	oligopeptide ABC transporter (ATP-binding protein)	may be involved in cell to cell communication (essential for colony formation)	7997159	Generic
OppA	MMSYN1_0169	external peptide binding lipoprotein	lipoprotein signal; extracellular protein associated to the membrane	25528211	Generic
YcgA	MMSYN1_0870	branched-chain aminoacid permease	CodY target in B. subtilis, supports balance of BCAA and purine derivatives	21764931	Generic
YwjA	MMSYN1_0371	putative lipid transporter, flippase; belongs to membrane rafts	may be important for the formation of lipid rafts in the membrane	25652542	Generic
FolT	MMSYN1_0822	specificity factor for the ECF transport system, for folate and related compounds	important residues in the 3D structure are conserved	26198469	Generic
